# Supplementary material for: Animal Breed Composition Is Associated With the Hindgut Microbiota Structure and β-Lactam Resistance in the Multibreed Angus-Brahman Herd
Source: Front Microbiol. 2019 Aug 13;10:1846. doi: 10.3389/fmicb.2019.01846 (PMC6700273; doi:10.3389/fmicb.2019.01846)
Supplement: TABLE S1 — Age and breed information of 95 multibreed Angus-Brahman heifers and their dams and sires. [file Table_1.xlsx]

## Sheet: Sheet2
Supplementary Table 1. Age and breed information of 95 multibreed Angus-Brahman heifers and their dams and sires.
Sequence ID	Samle ID	Calf Tag	Age	Calf BG	Calf Angus proportion	Calf Brahman proportion	Sire ID	Sire BG	Sire Angus proportion	Sire Brahman proportion	Dam ID	Dam BG	Dam Angus proportion	Dam Brahman proportion
KM1219	KCS7428	3160163	355	6	0.125	0.875	3999296	6	0	1	3130205	5	0.28125	0.71875
KM1220	KCS7429	3160086	370	4	0.5625	0.4375	3070006	4	0.5625	0.4375	3120116	4	0.59375	0.40625
KM1221	KCS7430	3160058	375	5	0.28125	0.71875	2120125	6	0	1	3130046	4	0.5625	0.4375
KM1222	KCS7431	3160184	343	3	0.625	0.375	3999301	1	1	0	3070061	5	0.25	0.75
KM1223	KCS7432	3160222	325	1	0.84375	0.15625	1109074	1	1	0	3100194	2	0.6875	0.3125
KM1224	KCS7433	3160141	363	5	0.3125	0.6875	3999307	6	0	1	3120021	4	0.59375	0.40625
KM1225	KCS7434	3160044	379	4	0.40625	0.59375	3999307	6	0	1	3130090	1	0.8125	0.1875
KM1226	KCS7435	3160066	374	1	0.9375	0.0625	3999287	1	1	0	3080010	1	0.875	0.125
KM1227	KCS7436	3160169	352	6	0	1	3999306	6	0	1	3130126	6	0.03125	0.96875
KM1228	KCS7437	3160116	369	1	0.9375	0.0625	3999270	1	1	0	3120037	1	0.875	0.125
KM1229	KCS7438	3160258	304	4	0.59375	0.40625	3110021	4	0.5	0.5	3080001	2	0.6875	0.3125
KM1230	KCS7439	3160031	382	5	0.375	0.625	3110021	4	0.5	0.5	3130066	5	0.21875	0.78125
KM1231	KCS7440	3160098	371	4	0.4375	0.5625	2120125	6	0	1	3100235	1	0.875	0.125
KM1232	KCS7441	3160052	377	1	0.8125	0.1875	3999288	1	1	0	3120101	2	0.65625	0.34375
KM1233	KCS7442	3160276	273	6	0	1	3129930	6	0	1	3120190	6	0.03125	0.96875
KM1234	KCS7443	3160004	392	2	0.65625	0.34375	3999301	1	1	0	3130224	5	0.3125	0.6875
KM1235	KCS7444	3160182	343	6	0.0625	0.9375	3129930	6	0	1	3100017	6	0.15625	0.84375
KM1236	KCS7445	3160065	374	3	0.625	0.375	3999293	3	0.625	0.375	3130220	3	0.625	0.375
KM1237	KCS7446	3160029	383	6	0.03125	0.96875	3999296	6	0	1	3130242	6	0.0625	0.9375
KM1238	KCS7447	3160234	320	2	0.65625	0.34375	1109074	1	1	0	3120168	5	0.3125	0.6875
KM1239	KCS7448	3160252	307	5	0.3125	0.6875	2120125	6	0	1	3070045	2	0.65625	0.34375
KM1240	KCS7449	3160015	387	1	0.8125	0.1875	3999287	1	1	0	3130267	4	0.59375	0.40625
KM1241	KCS7450	3160198	337	2	0.71875	0.28125	3090067	2	0.6875	0.3125	3110153	2	0.75	0.25
KM1242	KCS7451	3160117	369	2	0.6875	0.3125	3090067	2	0.6875	0.3125	3120086	2	0.6875	0.3125
KM1243	KCS7452	3160019	385	2	0.65625	0.34375	1119033	3	0.625	0.375	3130125	2	0.6875	0.3125
KM1244	KCS7453	3160170	351	3	0.625	0.375	1119033	3	0.625	0.375	3120100	3	0.625	0.375
KM1245	KCS7454	3160177	349	4	0.4375	0.5625	3129930	6	0	1	3120043	1	0.875	0.125
KM1246	KCS7455	3160241	316	1	0.84375	0.15625	1109074	1	1	0	3090150	2	0.6875	0.3125
KM1247	KCS7456	3160196	338	2	0.65625	0.34375	3110021	4	0.5	0.5	3080189	1	0.8125	0.1875
KM1248	KCS7457	3160215	330	3	0.625	0.375	3110021	4	0.5	0.5	3110142	2	0.75	0.25
KM1249	KCS7458	3160192	338	6	0	1	3129930	6	0	1	3130055	6	0.03125	0.96875
KM1250	KCS7459	3160143	363	5	0.25	0.75	3999306	6	0	1	3080185	4	0.5	0.5
KM1251	KCS7460	3160250	310	4	0.46875	0.53125	3100189	5	0.3125	0.6875	3050059	3	0.625	0.375
KM1252	KCS7461	3160047	377	1	0.8125	0.1875	3999287	1	1	0	3130093	3	0.625	0.375
KM1253	KCS7462	3160091	370	3	0.625	0.375	3999293	3	0.625	0.375	3110007	3	0.625	0.375
KM1254	KCS7463	3160071	373	3	0.625	0.375	3999301	1	1	0	3120023	5	0.21875	0.78125
KM1255	KCS7464	3160135	365	4	0.46875	0.53125	3999274	5	0.25	0.75	3100072	2	0.6875	0.3125
KM1256	KCS7465	3160012	388	4	0.5	0.5	3080011	2	0.71875	0.28125	3130155	5	0.3125	0.6875
KM1257	KCS7466	3160001	398	3	0.625	0.375	3070006	4	0.5625	0.4375	3080029	2	0.6875	0.3125
KM1258	KCS7467	3160003	393	3	0.625	0.375	3999294	3	0.625	0.375	3130003	3	0.625	0.375
KM1259	KCS7468	3160024	385	1	0.96875	0.03125	3999287	1	1	0	3110002	1	0.9375	0.0625
KM1260	KCS7469	3160109	370	2	0.75	0.25	3090067	2	0.6875	0.3125	3120017	1	0.8125	0.1875
KM1261	KCS7470	3160153	360	6	0	1	3999306	6	0	1	3010138	6	0	1
KM1262	KCS7471	3160233	320	6	0	1	2120125	6	0	1	3110104	6	0	1
KM1263	KCS7472	3160023	385	4	0.5625	0.4375	3100189	5	0.3125	0.6875	3130026	1	0.8125	0.1875
KM1264	KCS7473	3160048	377	1	0.8125	0.1875	1109074	1	1	0	3050203	3	0.625	0.375
KM1265	KCS7474	3160030	382	5	0.25	0.75	3999306	6	0	1	3130007	4	0.53125	0.46875
KM1266	KCS7475	3160162	355	5	0.25	0.75	3999296	6	0	1	3130064	4	0.5	0.5
KM1267	KCS7476	3160053	376	2	0.6875	0.3125	3999294	3	0.625	0.375	3090104	2	0.75	0.25
KM1268	KCS7477	3160094	371	5	0.3125	0.6875	3999307	6	0	1	3050182	3	0.625	0.375
KM1269	KCS7478	3160072	373	2	0.75	0.25	3999288	1	1	0	3090016	4	0.53125	0.46875
KM1270	KCS7479	3160107	370	3	0.625	0.375	1119033	3	0.625	0.375	3110015	3	0.625	0.375
KM1271	KCS7480	3160185	342	1	0.9375	0.0625	3999301	1	1	0	3090224	1	0.875	0.125
KM1272	KCS7481	3160249	310	5	0.25	0.75	3129930	6	0	1	3080080	4	0.46875	0.53125
KM1273	KCS7482	3160144	363	5	0.375	0.625	3999274	5	0.25	0.75	3110141	4	0.5	0.5
KM1274	KCS7483	3160221	326	1	0.9375	0.0625	1109074	1	1	0	3110003	1	0.90625	0.09375
KM1275	KCS7484	3160243	314	6	0.03125	0.96875	2120125	6	0	1	3110123	6	0.0625	0.9375
KM1276	KCS7485	3160009	389	5	0.25	0.75	3080063	4	0.5	0.5	3130133	6	0	1
KM1277	KCS7486	3160251	310	4	0.5625	0.4375	1119033	3	0.625	0.375	3070133	4	0.46875	0.53125
KM1278	KCS7487	3160050	377	2	0.75	0.25	1119033	3	0.625	0.375	3090038	1	0.875	0.125
KM1279	KCS7488	3160026	384	6	0.1875	0.8125	3999306	6	0	1	3100140	5	0.34375	0.65625
KM1280	KCS7489	3160181	347	3	0.625	0.375	3110021	4	0.5	0.5	3110019	2	0.71875	0.28125
KM1281	KCS7490	3160028	383	2	0.65625	0.34375	3999293	3	0.625	0.375	3130123	2	0.6875	0.3125
KM1282	KCS7491	3160032	382	6	0.0625	0.9375	3999307	6	0	1	3130140	6	0.15625	0.84375
KM1283	KCS7492	3160137	364	6	0.03125	0.96875	2120125	6	0	1	3120148	6	0.0625	0.9375
KM1284	KCS7493	3160097	371	1	1	0	3999270	1	1	0	3110086	1	1	0
KM1285	KCS7494	3160240	317	5	0.375	0.625	3129930	6	0	1	3130278	2	0.71875	0.28125
KM1286	KCS7495	3160197	337	6	0.03125	0.96875	2120125	6	0	1	3130186	6	0.0625	0.9375
KM1287	KCS7496	3160114	369	6	0.15625	0.84375	3999307	6	0	1	3090085	5	0.3125	0.6875
KM1288	KCS7497	3160260	302	2	0.6875	0.3125	1119033	3	0.625	0.375	3070123	2	0.75	0.25
KM1289	KCS7498	3160122	368	4	0.46875	0.53125	3999294	3	0.625	0.375	3120122	5	0.3125	0.6875
KM1290	KCS7499	3160007	390	2	0.65625	0.34375	1109074	1	1	0	3130036	5	0.3125	0.6875
KM1291	KCS7500	3160095	371	2	0.78125	0.21875	3999287	1	1	0	3030057	4	0.5625	0.4375
KM1292	KCS7501	3160188	339	5	0.375	0.625	3100189	5	0.3125	0.6875	3130022	4	0.46875	0.53125
KM1293	KCS7502	3160081	372	1	1	0	3999270	1	1	0	3070146	1	0.96875	0.03125
KM1294	KCS7503	3160061	375	2	0.78125	0.21875	3999294	3	0.625	0.375	3060039	1	0.9375	0.0625
KM1295	KCS7504	3160225	323	4	0.5625	0.4375	3129930	6	0	1	3130149	6	0	1
KM1296	KCS7505	3160082	372	2	0.78125	0.21875	3999270	1	1	0	3110028	4	0.5625	0.4375
KM1297	KCS7506	3160010	389	2	0.71875	0.28125	1119033	3	0.625	0.375	3130056	1	0.8125	0.1875
KM1298	KCS7507	3160046	377	3	0.625	0.375	3999294	3	0.625	0.375	3130127	3	0.625	0.375
KM1299	KCS7508	3160265	295	4	0.5625	0.4375	3090067	2	0.6875	0.3125	3100056	4	0.4375	0.5625
KM1300	KCS7509	3160112	369	2	0.75	0.25	3090067	2	0.6875	0.3125	3050032	2	0.78125	0.21875
KM1301	KCS7510	3160036	380	4	0.5	0.5	3100189	5	0.3125	0.6875	3130008	2	0.6875	0.3125
KM1302	KCS7511	3160006	390	1	0.8125	0.1875	3080011	2	0.71875	0.28125	3130043	1	0.9375	0.0625
KM1303	KCS7512	3160016	387	3	0.625	0.375	3999293	3	0.625	0.375	3130211	3	0.625	0.375
KM1304	KCS7513	3160089	370	3	0.625	0.375	3999293	3	0.625	0.375	3120137	3	0.625	0.375
KM1305	KCS7514	3160257	304	1	0.9375	0.0625	1109074	1	1	0	3110072	1	0.875	0.125
KM1306	KCS7515	3160183	343	5	0.34375	0.65625	3100189	5	0.3125	0.6875	3060126	5	0.375	0.625
KM1307	KCS7516	3160110	370	4	0.5	0.5	3999296	6	0	1	3050081	1	1	0
KM1308	KCS7517	3160171	352	6	0.1875	0.8125	3999306	6	0	1	3130198	5	0.34375	0.65625
KM1309	KCS7518	3160099	371	2	0.6875	0.3125	3080077	4	0.5	0.5	3100218	1	0.90625	0.09375
KM1310	KCS7519	3160253	306	4	0.5	0.5	3090067	2	0.6875	0.3125	3080195	5	0.34375	0.65625
KM1311	KCS7520	3160063	374	4	0.59375	0.40625	3110021	4	0.5	0.5	3130200	2	0.6875	0.3125
KM1312	KCS7521	3160079	373	4	0.5	0.5	3999305	3	0.625	0.375	3120159	5	0.375	0.625
KM1313	KCS7522	3160124	367	2	0.71875	0.28125	3999294	3	0.625	0.375	3130176	1	0.8125	0.1875
