# Supplementary material for: Animal Breed Composition Is Associated With the Hindgut Microbiota Structure and β-Lactam Resistance in the Multibreed Angus-Brahman Herd
Source: Front Microbiol. 2019 Aug 13;10:1846. doi: 10.3389/fmicb.2019.01846 (PMC6700273; doi:10.3389/fmicb.2019.01846)
Supplement: TABLE S2 — Guaranteed analysis of UF Custom Range Mineral. [file Table_2.XLSX]

## Sheet: Sheet1
Supplementary Table 2. Guaranteed analysis of UF Custom Range Mineral
Compound	Concentration
Calcium, min	0.117
Calcium, max	0.143
Phosphorus, min	0.06
Salt, min	0.182
Salt, max	0.222
Magnesium, min	0.011
Potassium, min	0.01
Sulfur, min	0.009
Zinc, min	9610 ppm
Magnesium, min	2440 ppm
Copper, min	2030 ppm
Iodine, min	161 ppm
Cobalt, min	207 ppm
Selenium, min	49 ppm
Vitamin A, min	108000 IU/lb
Vitamin D, min	22900 IU/lb
Vitamin E, min	22.7 IU/lb
