# Supplementary material for: Animal Breed Composition Is Associated With the Hindgut Microbiota Structure and β-Lactam Resistance in the Multibreed Angus-Brahman Herd
Source: Front Microbiol. 2019 Aug 13;10:1846. doi: 10.3389/fmicb.2019.01846 (PMC6700273; doi:10.3389/fmicb.2019.01846)
Supplement: TABLE S3 — Information of primers for qPCR. [file Table_3.XLSX]

## Sheet: Sheet1
Supplementary Table 3. Information of primers for qPCR
Gene	sequence (5’>3’)	annealing temperature (℃)	product size (bp)
16S rna gene	F: GTGSTGCAYGGYTGTCGTCA	60	120
	R: ACGTCRTCCMCACCTTCCTC
ampC	F: CCTCTTGCTCCACATTTGCT	58	189
	R: ACAACGTTTGCTGTGTGACG
arcA	F: CTCTCAGGCAGCTTAGCCCTAA	60	107
	R: TGCAGAGGTTCAGTTTTGACTGTT
