# Supplementary material for: Animal Breed Composition Is Associated With the Hindgut Microbiota Structure and β-Lactam Resistance in the Multibreed Angus-Brahman Herd
Source: Front Microbiol. 2019 Aug 13;10:1846. doi: 10.3389/fmicb.2019.01846 (PMC6700273; doi:10.3389/fmicb.2019.01846)
Supplement: TABLE S6 — Influence of heifer’ breed composition, age in days and interactions of these two variables on the relative abundance of genes involved in microbial metabolic functional pathways (KEGG 3 level) as well as orthologs involved in beta-lactam resistance pathway (KEGG 4 level) predicted by PICRUSt. [file Table_6.xlsx]

## Sheet: KEGG 3
KEGG pathways	P value					No significant association was detected
	Brahman proportion	Age in days	Brahman proportion*Age in days			Positive association
Amino Acid Metabolism; Arginine and proline metabolism	> 0.05	> 0.05	0.00187			Negative association
Amino Acid Metabolism; Cysteine and methionine metabolism	0.00516	> 0.05	0.00867
Amino Acid Metabolism; Glycine, serine and threonine metabolism	0.000142	> 0.05	> 0.05
Amino Acid Metabolism; Lysine biosynthesis	0.00971	> 0.05	0.01024
Amino Acid Metabolism; Lysine degradation	0.0107	> 0.05	> 0.05
Amino Acid Metabolism; Phenylalanine metabolism	3.25e-05	> 0.05	> 0.05
Amino Acid Metabolism; Tryptophan metabolism	0.00265	> 0.05	> 0.05
Amino Acid Metabolism; Tyrosine metabolism	> 0.05	> 0.05	0.00686
Amino Acid Metabolism; Valine, leucine and isoleucine biosynthesis	0.000402	> 0.05	> 0.05
Amino Acid Metabolism; Valine, leucine and isoleucine degradation	0.00178	> 0.05	> 0.05
Biosynthesis of Other Secondary Metabolites; beta-Lactam resistance	0.000144	> 0.05	> 0.05
Biosynthesis of Other Secondary Metabolites; Betalain biosynthesis	> 0.05	> 0.05	0.000183
Biosynthesis of Other Secondary Metabolites; Caffeine metabolism	0.0212	> 0.05	> 0.05
Biosynthesis of Other Secondary Metabolites; Flavone and flavonol biosynthesis	> 0.05	0.00761	> 0.05
Biosynthesis of Other Secondary Metabolites; Flavonoid biosynthesis	0.0217	> 0.05	> 0.05
Biosynthesis of Other Secondary Metabolites; Indole alkaloid biosynthesis	> 0.05	> 0.05	1.37e-06
Biosynthesis of Other Secondary Metabolites; Isoquinoline alkaloid biosynthesis	> 0.05	> 0.05	0.000197
Biosynthesis of Other Secondary Metabolites; Novobiocin biosynthesis	0.0141	> 0.05	0.0125
Biosynthesis of Other Secondary Metabolites; Penicillin and cephalosporin biosynthesis	0.0243	> 0.05	> 0.05
Biosynthesis of Other Secondary Metabolites; Streptomycin biosynthesis	0.00687	> 0.05	> 0.05
Biosynthesis of Other Secondary Metabolites; Tropane, piperidine and pyridine alkaloid biosynthesis	0.00466	> 0.05	0.00252
Carbohydrate Metabolism; Ascorbate and aldarate metabolism	0.0199	> 0.05	> 0.05
Carbohydrate Metabolism; Butanoate metabolism	0.0466	> 0.05	> 0.05
Carbohydrate Metabolism; C5-Branched dibasic acid metabolism	> 0.05	> 0.05	0.025
Carbohydrate Metabolism; Citrate cycle (TCA cycle)	> 0.05	> 0.05	0.000765
Carbohydrate Metabolism; Glyoxylate and dicarboxylate metabolism	1.09e-05	> 0.05	> 0.05
Carbohydrate Metabolism; Inositol phosphate metabolism	0.00157	> 0.05	> 0.05
Carbohydrate Metabolism; Pentose phosphate pathway	> 0.05	> 0.05	0.0494
Carbohydrate Metabolism; Starch and sucrose metabolism	0.0126	> 0.05	> 0.05
Energy Metabolism; Carbon fixation pathways in prokaryotes	> 0.05	> 0.05	0.0104
Energy Metabolism; Nitrogen metabolism	0.000129	> 0.05	> 0.05
Energy Metabolism; Oxidative phosphorylation	> 0.05	> 0.05	0.00644
Energy Metabolism; Sulfur metabolism	0.0468	> 0.05	> 0.05
Glycan Biosynthesis and Metabolism; Glycosaminoglycan degradation	0.00011	> 0.05	> 0.05
Glycan Biosynthesis and Metabolism; Glycosyltransferases	0.00314	> 0.05	> 0.05
Glycan Biosynthesis and Metabolism; Lipopolysaccharide biosynthesis	0.000885	> 0.05	> 0.05
Glycan Biosynthesis and Metabolism; Lipopolysaccharide biosynthesis proteins	0.00118	> 0.05	> 0.05
Glycan Biosynthesis and Metabolism; N-Glycan biosynthesis	0.000173	> 0.05	> 0.05
Glycan Biosynthesis and Metabolism; Other glycan degradation	0.000718	> 0.05	> 0.05
Glycan Biosynthesis and Metabolism; Peptidoglycan biosynthesis	0.0057	> 0.05	> 0.05
Glycan Biosynthesis and Metabolism; Various types of N-glycan biosynthesis	> 0.05	> 0.05	0.00379
Lipid Metabolism; Biosynthesis of unsaturated fatty acids	0.0314	> 0.05	> 0.05
Lipid Metabolism; Ether lipid metabolism	> 0.05	0.00191	> 0.05
Lipid Metabolism; Fatty acid elongation in mitochondria	0.0265	> 0.05	> 0.05
Lipid Metabolism; Linoleic acid metabolism	0.0294	> 0.05	> 0.05
Lipid Metabolism; Primary bile acid biosynthesis	0.0452	> 0.05	> 0.05
Lipid Metabolism; Secondary bile acid biosynthesis	0.0427	> 0.05	> 0.05
Lipid Metabolism; Sphingolipid metabolism	0.000176	> 0.05	> 0.05
Lipid Metabolism; Steroid biosynthesis	0.0214	> 0.05	> 0.05
Metabolism of Cofactors and Vitamins; Biotin metabolism	> 0.05	> 0.05	3.7e-05
Metabolism of Cofactors and Vitamins; Folate biosynthesis	0.00678	> 0.05	> 0.05
Metabolism of Cofactors and Vitamins; Lipoic acid metabolism	0.0179	> 0.05	> 0.05
Metabolism of Cofactors and Vitamins; Nicotinate and nicotinamide metabolism	0.0142	> 0.05	0.0291
Metabolism of Cofactors and Vitamins; One carbon pool by folate	> 0.05	> 0.05	0.000268
Metabolism of Cofactors and Vitamins; Retinol metabolism	0.00249	> 0.05	> 0.05
Metabolism of Cofactors and Vitamins; Riboflavin metabolism	0.00276	> 0.05	> 0.05
Metabolism of Cofactors and Vitamins; Ubiquinone and other terpenoid-quinone biosynthesis	0.000245	> 0.05	> 0.05
Metabolism of Other Amino Acids; D-Alanine metabolism	0.0194	> 0.05	> 0.05
Metabolism of Other Amino Acids; D-Arginine and D-ornithine metabolism	> 0.05	> 0.05	0.0278
Metabolism of Other Amino Acids; Taurine and hypotaurine metabolism	0.00297	> 0.05	> 0.05
Metabolism of Terpenoids and Polyketides; Biosynthesis of ansamycins	> 0.05	> 0.05	0.00173
Metabolism of Terpenoids and Polyketides; Biosynthesis of siderophore group nonribosomal peptides	> 0.05	> 0.05	0.0328
Metabolism of Terpenoids and Polyketides; Biosynthesis of type II polyketide products	> 0.05	> 0.05	0.00456
Metabolism of Terpenoids and Polyketides; Biosynthesis of vancomycin group antibiotics	> 0.05	> 0.05	0.0126
Metabolism of Terpenoids and Polyketides; Geraniol degradation	0.0291	> 0.05	> 0.05
Metabolism of Terpenoids and Polyketides; Limonene and pinene degradation	0.0205	> 0.05	> 0.05
Metabolism of Terpenoids and Polyketides; Polyketide sugar unit biosynthesis	> 0.05	> 0.05	0.0204
Metabolism of Terpenoids and Polyketides; Prenyltransferases	> 0.05	> 0.05	0.00299
Nucleotide Metabolism; Pyrimidine metabolism	0.0124	> 0.05	0.017
Xenobiotics Biodegradation and Metabolism; Aminobenzoate degradation	0.0047	> 0.05	> 0.05
Xenobiotics Biodegradation and Metabolism; Atrazine degradation	0.0265	> 0.05	> 0.05
Xenobiotics Biodegradation and Metabolism; Benzoate degradation	0.00388	> 0.05	> 0.05
Xenobiotics Biodegradation and Metabolism; Bisphenol degradation	0.019	> 0.05	0.0343
Xenobiotics Biodegradation and Metabolism; Caprolactam degradation	0.0127	> 0.05	0.0436
Xenobiotics Biodegradation and Metabolism; Chloroalkane and chloroalkene degradation	> 0.05	> 0.05	0.00655
Xenobiotics Biodegradation and Metabolism; Chlorocyclohexane and chlorobenzene degradation	0.0412	> 0.05	> 0.05
Xenobiotics Biodegradation and Metabolism; Dioxin degradation	> 0.05	> 0.05	6.71e-05
Xenobiotics Biodegradation and Metabolism; Fluorobenzoate degradation	0.0329	> 0.05	> 0.05
Xenobiotics Biodegradation and Metabolism; Naphthalene degradation	0.0308	> 0.05	> 0.05
Xenobiotics Biodegradation and Metabolism; Styrene degradation	0.0194	> 0.05	> 0.05
Xenobiotics Biodegradation and Metabolism; Toluene degradation	0.000578	> 0.05	> 0.05
Xenobiotics Biodegradation and Metabolism; Xylene degradation	> 0.05	> 0.05	3.11e-05

## Sheet: KEGG 4
Supplementary Table 6. Influence of heifer’ breed composition, age in days and interactions of these two variables on the relative abundance of genes involved in microbial metabolic functional pathways (KEGG 3 level) as well as orthologs involved in beta-lactam resistance pathway (KEGG 4 level) predicted by PICRUSt.
KEGG pathways	P value					No significant association was detected
	Brahman proportion	Age in days	Brahman proportion*Age in days			Positive association
K00687	> 0.05	> 0.05	0.0111			Negative association
K01207	> 0.05	> 0.05	> 0.05
K01467	0.000217	> 0.05	> 0.05
K02547	> 0.05	> 0.05	> 0.05
K03585	0.000135	> 0.05	> 0.05
K03587	> 0.05	> 0.05	> 0.05
K03693	> 0.05	> 0.05	> 0.05
K05366	> 0.05	> 0.05	> 0.05
K05515	0.0465	> 0.05	> 0.05
K08218	> 0.05	> 0.05	> 0.05
K12340	> 0.05	> 0.05	> 0.05
K12555	> 0.05	> 0.05	0.0024
K12556	> 0.05	> 0.05	0.00963
