# Supplementary material for: Animal Breed Composition Is Associated With the Hindgut Microbiota Structure and β-Lactam Resistance in the Multibreed Angus-Brahman Herd
Source: Front Microbiol. 2019 Aug 13;10:1846. doi: 10.3389/fmicb.2019.01846 (PMC6700273; doi:10.3389/fmicb.2019.01846)
Supplement: TABLE S7 — The counts of genes involved in microbial functional pathways analyzed by shotgun metagenomic sequencing after normalization. [file Table_7.XLSX]

## Sheet: normalization_136878.biom
Supplementary Table 7. The counts of genes involved in microbial functional pathways analyzed by shotgun metagenomic sequencing after normalization.
KEGG	BG1	BG6
00010 Glycolysis / Gluconeogenesis [PATH:ko00010]	3159	3047
00020 Citrate cycle (TCA cycle) [PATH:ko00020]	1655	1735
00030 Pentose phosphate pathway [PATH:ko00030]	1789	1848
00040 Pentose and glucuronate interconversions [PATH:ko00040]	1667	1581
00051 Fructose and mannose metabolism [PATH:ko00051]	1683	1812
00052 Galactose metabolism [PATH:ko00052]	3029	2884
00053 Ascorbate and aldarate metabolism [PATH:ko00053]	24	31
00061 Fatty acid biosynthesis [PATH:ko00061]	908	862
00062 Fatty acid elongation [PATH:ko00062]	0	1
00071 Fatty acid metabolism [PATH:ko00071]	29	27
00100 Steroid biosynthesis [PATH:ko00100]	1	1
00120 Primary bile acid biosynthesis [PATH:ko00120]	130	141
00130 Ubiquinone and other terpenoid-quinone biosynthesis [PATH:ko00130]	282	272
00140 Steroid hormone biosynthesis [PATH:ko00140]	21	40
00190 Oxidative phosphorylation [PATH:ko00190]	2941	2953
00230 Purine metabolism [PATH:ko00230]	5637	5784
00240 Pyrimidine metabolism [PATH:ko00240]	2749	2723
00250 Alanine, aspartate and glutamate metabolism [PATH:ko00250]	5472	5480
00260 Glycine, serine and threonine metabolism [PATH:ko00260]	5009	4927
00270 Cysteine and methionine metabolism [PATH:ko00270]	2829	2762
00280 Valine, leucine and isoleucine degradation [PATH:ko00280]	1171	1124
00281 Geraniol degradation [PATH:ko00281]	117	95
00290 Valine, leucine and isoleucine biosynthesis [PATH:ko00290]	1104	1266
00300 Lysine biosynthesis [PATH:ko00300]	2442	2314
00310 Lysine degradation [PATH:ko00310]	137	105
00311 Penicillin and cephalosporin biosynthesis [PATH:ko00311]	23	18
00312 beta-Lactam resistance [PATH:ko00312]	3	7
00330 Arginine and proline metabolism [PATH:ko00330]	2430	2437
00340 Histidine metabolism [PATH:ko00340]	1764	1682
00350 Tyrosine metabolism [PATH:ko00350]	278	232
00360 Phenylalanine metabolism [PATH:ko00360]	595	623
00361 Chlorocyclohexane and chlorobenzene degradation [PATH:ko00361]	24	25
00362 Benzoate degradation [PATH:ko00362]	4	8
00380 Tryptophan metabolism [PATH:ko00380]	154	166
00400 Phenylalanine, tyrosine and tryptophan biosynthesis [PATH:ko00400]	1320	1339
00430 Taurine and hypotaurine metabolism [PATH:ko00430]	5	2
00440 Phosphonate and phosphinate metabolism [PATH:ko00440]	70	54
00450 Selenocompound metabolism [PATH:ko00450]	359	320
00480 Glutathione metabolism [PATH:ko00480]	470	440
00500 Starch and sucrose metabolism [PATH:ko00500]	2709	2772
00510 N-Glycan biosynthesis [PATH:ko00510]	79	113
00511 Other glycan degradation [PATH:ko00511]	631	579
00513 Various types of N-glycan biosynthesis [PATH:ko00513]	3	0
00520 Amino sugar and nucleotide sugar metabolism [PATH:ko00520]	2442	2593
00521 Streptomycin biosynthesis [PATH:ko00521]	1100	1151
00531 Glycosaminoglycan degradation [PATH:ko00531]	84	90
00540 Lipopolysaccharide biosynthesis [PATH:ko00540]	666	704
00550 Peptidoglycan biosynthesis [PATH:ko00550]	2305	2341
00561 Glycerolipid metabolism [PATH:ko00561]	627	617
00562 Inositol phosphate metabolism [PATH:ko00562]	132	110
00564 Glycerophospholipid metabolism [PATH:ko00564]	1049	997
00590 Arachidonic acid metabolism [PATH:ko00590]	39	44
00600 Sphingolipid metabolism [PATH:ko00600]	0	4
00601 Glycosphingolipid biosynthesis - lacto and neolacto series [PATH:ko00601]	0	1
00620 Pyruvate metabolism [PATH:ko00620]	2263	2432
00624 Polycyclic aromatic hydrocarbon degradation [PATH:ko00624]	0	3
00625 Chloroalkane and chloroalkene degradation [PATH:ko00625]	2	1
00627 Aminobenzoate degradation [PATH:ko00627]	16	17
00630 Glyoxylate and dicarboxylate metabolism [PATH:ko00630]	424	388
00633 Nitrotoluene degradation [PATH:ko00633]	11	14
00640 Propanoate metabolism [PATH:ko00640]	65	61
00643 Styrene degradation [PATH:ko00643]	0	1
00650 Butanoate metabolism [PATH:ko00650]	223	191
00660 C5-Branched dibasic acid metabolism [PATH:ko00660]	162	154
00670 One carbon pool by folate [PATH:ko00670]	914	892
00680 Methane metabolism [PATH:ko00680]	987	1026
00710 Carbon fixation in photosynthetic organisms [PATH:ko00710]	9	9
00720 Carbon fixation pathways in prokaryotes [PATH:ko00720]	641	649
00730 Thiamine metabolism [PATH:ko00730]	795	822
00740 Riboflavin metabolism [PATH:ko00740]	294	367
00750 Vitamin B6 metabolism [PATH:ko00750]	370	359
00760 Nicotinate and nicotinamide metabolism [PATH:ko00760]	1633	1673
00770 Pantothenate and CoA biosynthesis [PATH:ko00770]	612	633
00780 Biotin metabolism [PATH:ko00780]	234	212
00785 Lipoic acid metabolism [PATH:ko00785]	65	66
00790 Folate biosynthesis [PATH:ko00790]	316	392
00791 Atrazine degradation [PATH:ko00791]	11	7
00830 Retinol metabolism [PATH:ko00830]	13	8
00860 Porphyrin and chlorophyll metabolism [PATH:ko00860]	937	945
00900 Terpenoid backbone biosynthesis [PATH:ko00900]	1755	1807
00906 Carotenoid biosynthesis [PATH:ko00906]	4	2
00908 Zeatin biosynthesis [PATH:ko00908]	270	260
00909 Sesquiterpenoid and triterpenoid biosynthesis [PATH:ko00909]	4	4
00910 Nitrogen metabolism [PATH:ko00910]	48	50
00920 Sulfur metabolism [PATH:ko00920]	54	51
00930 Caprolactam degradation [PATH:ko00930]	0	1
00940 Phenylpropanoid biosynthesis [PATH:ko00940]	944	944
00941 Flavonoid biosynthesis [PATH:ko00941]	14	13
00945 Stilbenoid, diarylheptanoid and gingerol biosynthesis [PATH:ko00945]	1	0
00960 Tropane, piperidine and pyridine alkaloid biosynthesis [PATH:ko00960]	24	8
00970 Aminoacyl-tRNA biosynthesis [PATH:ko00970]	11092	11079
00983 Drug metabolism - other enzymes [PATH:ko00983]	90	76
01040 Biosynthesis of unsaturated fatty acids [PATH:ko01040]	4	4
01053 Biosynthesis of siderophore group nonribosomal peptides [PATH:ko01053]	16	9
02010 ABC transporters [PATH:ko02010]	7561	7314
02020 Two-component system [PATH:ko02020]	1980	1984
02030 Bacterial chemotaxis [PATH:ko02030]	355	272
02040 Flagellar assembly [PATH:ko02040]	210	192
02060 Phosphotransferase system (PTS) [PATH:ko02060]	245	205
03008 Ribosome biogenesis in eukaryotes [PATH:ko03008]	1	5
03010 Ribosome [PATH:ko03010]	7367	7464
03013 RNA transport [PATH:ko03013]	184	219
03015 mRNA surveillance pathway [PATH:ko03015]	8	11
03018 RNA degradation [PATH:ko03018]	3072	3212
03020 RNA polymerase [PATH:ko03020]	4271	4154
03022 Basal transcription factors [PATH:ko03022]	0	5
03030 DNA replication [PATH:ko03030]	3721	3791
03040 Spliceosome [PATH:ko03040]	4	8
03050 Proteasome [PATH:ko03050]	8	18
03060 Protein export [PATH:ko03060]	303	300
03070 Bacterial secretion system [PATH:ko03070]	2893	2681
03410 Base excision repair [PATH:ko03410]	953	1040
03420 Nucleotide excision repair [PATH:ko03420]	2818	2829
03430 Mismatch repair [PATH:ko03430]	937	969
03440 Homologous recombination [PATH:ko03440]	2331	2363
04010 MAPK signaling pathway [PATH:ko04010]	4	3
04011 MAPK signaling pathway - yeast [PATH:ko04011]	30	44
04012 ErbB signaling pathway [PATH:ko04012]	0	2
04020 Calcium signaling pathway [PATH:ko04020]	2	2
04066 HIF-1 signaling pathway [PATH:ko04066]	606	627
04070 Phosphatidylinositol signaling system [PATH:ko04070]	157	170
04075 Plant hormone signal transduction [PATH:ko04075]	4	0
04080 Neuroactive ligand-receptor interaction [PATH:ko04080]	6	6
04110 Cell cycle [PATH:ko04110]	6	13
04111 Cell cycle - yeast [PATH:ko04111]	1	3
04112 Cell cycle - Caulobacter [PATH:ko04112]	2777	2776
04113 Meiosis - yeast [PATH:ko04113]	28	27
04114 Oocyte meiosis [PATH:ko04114]	0	1
04115 p53 signaling pathway [PATH:ko04115]	0	3
04120 Ubiquitin mediated proteolysis [PATH:ko04120]	4	2
04122 Sulfur relay system [PATH:ko04122]	909	820
04130 SNARE interactions in vesicular transport [PATH:ko04130]	0	1
04140 Regulation of autophagy [PATH:ko04140]	1	0
04141 Protein processing in endoplasmic reticulum [PATH:ko04141]	56	55
04142 Lysosome [PATH:ko04142]	703	730
04144 Endocytosis [PATH:ko04144]	2	3
04145 Phagosome [PATH:ko04145]	2	3
04146 Peroxisome [PATH:ko04146]	924	966
04150 mTOR signaling pathway [PATH:ko04150]	2	0
04151 PI3K-Akt signaling pathway [PATH:ko04151]	577	585
04210 Apoptosis [PATH:ko04210]	7	6
04270 Vascular smooth muscle contraction [PATH:ko04270]	1	0
04310 Wnt signaling pathway [PATH:ko04310]	4	3
04330 Notch signaling pathway [PATH:ko04330]	0	1
04340 Hedgehog signaling pathway [PATH:ko04340]	0	2
04510 Focal adhesion [PATH:ko04510]	17	16
04520 Adherens junction [PATH:ko04520]	3	2
04540 Gap junction [PATH:ko04540]	0	2
04622 RIG-I-like receptor signaling pathway [PATH:ko04622]	1	0
04626 Plant-pathogen interaction [PATH:ko04626]	494	480
04740 Olfactory transduction [PATH:ko04740]	0	1
04745 Phototransduction - fly [PATH:ko04745]	1	0
04810 Regulation of actin cytoskeleton [PATH:ko04810]	1	1
04910 Insulin signaling pathway [PATH:ko04910]	84	83
04940 Type I diabetes mellitus [PATH:ko04940]	77	102
04950 Maturity onset diabetes of the young [PATH:ko04950]	0	1
04962 Vasopressin-regulated water reabsorption [PATH:ko04962]	1	1
04972 Pancreatic secretion [PATH:ko04972]	1	0
04974 Protein digestion and absorption [PATH:ko04974]	187	178
05010 Alzheimer's disease [PATH:ko05010]	4	5
05012 Parkinson's disease [PATH:ko05012]	5	1
05014 Amyotrophic lateral sclerosis (ALS) [PATH:ko05014]	0	1
05016 Huntington's disease [PATH:ko05016]	2	1
05030 Cocaine addiction [PATH:ko05030]	1	0
05034 Alcoholism [PATH:ko05034]	1	0
05100 Bacterial invasion of epithelial cells [PATH:ko05100]	11	10
05111 Vibrio cholerae pathogenic cycle [PATH:ko05111]	48	51
05120 Epithelial cell signaling in Helicobacter pylori infection [PATH:ko05120]	555	523
05130 Pathogenic Escherichia coli infection [PATH:ko05130]	1	0
05132 Salmonella infection [PATH:ko05132]	5	10
05134 Legionellosis [PATH:ko05134]	327	282
05142 Chagas disease (American trypanosomiasis) [PATH:ko05142]	5	13
05143 African trypanosomiasis [PATH:ko05143]	0	8
05144 Malaria [PATH:ko05144]	1	1
05146 Amoebiasis [PATH:ko05146]	16	13
05150 Staphylococcus aureus infection [PATH:ko05150]	3	11
05168 Herpes simplex infection [PATH:ko05168]	0	1
05200 Pathways in cancer [PATH:ko05200]	42	47
05203 Viral carcinogenesis [PATH:ko05203]	230	191
05204 Chemical carcinogenesis [PATH:ko05204]	14	10
05215 Prostate cancer [PATH:ko05215]	4	6
05219 Bladder cancer [PATH:ko05219]	18	10
05340 Primary immunodeficiency [PATH:ko05340]	16	12
